# Supplementary material for: Odorant receptors for floral- and plant-derived volatiles in the yellow fever mosquito, Aedes aegypti (Diptera: Culicidae)
Source: PLoS One. 2024 May 6;19(5):e0302496. doi: 10.1371/journal.pone.0302496 (PMC11073699; doi:10.1371/journal.pone.0302496)
Supplement: S3 File — (XLSX) [file pone.0302496.s003.xlsx]

## Sheet: Sheet1
Odorant receptor homologs in Aedes aegypti, Aedes albopictus, and Culex quinquefasciatus.
VectorBase ID	odorant receptor	Peptide Sequence
AAEL017548	AaegOR6	MVSFEQSFTAVDLILITSGIPSCSSFYPVSIKSALKRNAVFLMAFTLLFYTAFGELVYLVEMLQRDFSFLEITFQAPCLGYCTIGLMKMLILAVKRNTIAELVQSLQEEWNKSVRSLEHQSICDDVMKPAIRFTTIVAVVNIVMGLAFTLLPIPEMIYYYSTHGKWVRQLPFLIWWSFDAYSGFVYYFIYPLYVVIGFSGIIIHMGFDCLFCILSAHLCVHLRILKFDLENLTYGLDSSENMSIKLNPKLFYIVEKHQNILECHDRMNKIFNFALFYNFFVSSFIICIQGFMVTAASGYTLIKFALFLASFLVELFLLCFYGHHIVESSVLVAEAAYNCLWYNTNHQFRTIILQMVNKGQIPLSLMAWKIWPVNMNTFANILSASWSYFTLIRTVYAD
AALFPA_042417, AALF017217	AalbOR6	MVKFEQTFKAVDLILITSGIPSCSSFYPASIKSALKRNAVFLIAFTLLLYTAFGELVYLVQMLQREFTFLEITFQAPCLGYCSIGLMKMLILAMKRNSIAGLVQTLQKYWYTSVRSIEHQSICDEVMKPAIRFTTIVAVVNIVMGMAFTLLPIPEMIYHYTITGQWVRQLPFLIWWSFDVYAGFVYYFIYPLYIVIGFSGIIIHMGFDCLFCILAAHICVHFRILKHDLGNLTDLLDGTENIIENRKKVNPKLFGIVEKHQIIEECHNRMNTIFNFALFYNFFVSSFIICIQGFMVTAASGYTLIKFALFLASFLVELFLLCFYGHHIVESSILAAEAAYHCSWYNTNHQFRTIVLQMINKGQNPLTLMAWKIWPVDMSTFASILSASWSYFTLLRTVY…
CQUJHB000029	CquiOR6	MYVFEDTLSSLNLMFFASIPPCNEFYPETIRMIFKENKFFLIAFSLLLYTQLGEIVYLAQMVQRECSFLELTFQAPCVGYCSIGLLKMVVIAVKRNVIAELVQNLRDVWDQSIITVEHREICKNVMKPAISITSLTAVVNVIMGISFTILPIAEMIYHYALAGGWVRQLPFLICWPFDPLSGNKYFLVYPLYIVIGFSGIIIHMAFDCLFCILTAHICMNFRILEHDFENIKSASDINETSESITKCLIHVEKHQRLHYKEAVDGIFSFTLCYNFFVSSIIICIQGFMITAASGYTLIKFALFLASFLVELFLLCFYGQDVSESssqvaqaayncswyneSKKFRQLILQIIMKAQRPLVLMAWKFWPVNIMTFSSILSASWSYFTLLRTVYY
AAEL012254	AaegOR8	MNDLVKFESFIRVPEIFFDMIGITRYGEARDTWKARLKQAFFWSSYANTIFCLIIEHIYFIKAAGNFTNFLELTALAPCIGFTALSIVKIMTIKLNEAKLNGILDRLSDLFPRSHLDQDRYRTYNYNLESQMVMKSFSILYMILIWIFNLLPLVSMLVNYISTGILEKELPYFMWYWYDWHKAGYYEITFFHQNWGAFDSAVFNLSTDLLFCAIILLICLQFDILAYRLRHAKGDYKELEQCVKLHQSVVELSNQLEGIFSPSILVNFVGSSVIICLVGFQATSNISAFDLFKFILFLISSLVQVFLLCYYGNKLIEASSQIGYCAFEGTWYMADLRYQKSLLFVMTRAGQWQKLTAMKFSVVSLASYSAILSTSFSYFTLLKTIYEPSQK
AALFPA_067679, AALF006802	AalbOR8	MNDLVKFESFIRVPEIFFDMIGITRYGEPRDTWKARLKQAFFWSSYANTIFCLIIEHIYFIKAAGNFTNFLELTALAPCMGFTALSIVKIMTIKLNEAKLNGILDRLSDLFPRSHQDQDRYRTYNYNLESQMVMKSFSILYMILIWIFNLLPLVSMLVNYLSTGVLEKELPYFMWYWYDWHKVGYYEITFFHQNWGAFDSAVFNLSTDLLFCAIILLICLQFDILAYRLRHAKGDYKELEECAKLHQSVIELSNQLEGIFSPSILVNFVGSSVIICLVGFQATSDISAFDLFKFILFLISSLVQVFLLCYYGNKLIEASSQITYCAFEGTWYMADVRYQKSLLFVMTRAGKWQKLTAMKFSVVSLASYSAILSTSFSYFTLLKTIYEPK
CQUJHB020308	CquiOR8	MNDLVRFESFIRVPEIFYGMIGITRYGEPRNTTKARLKQLFFWSSYANTIFCLIIEHIYFFRAAGNFTNFLELTALAPCIGFTALSIVKIMTIKLNEAKLNGILDRLKELFPVTHLEQTRYRTHQYNLESQMVMKSFSILYMILIWIFNLLPLVSMLVNYLMSGVLVRELPYFMWYWYDWHREGLYEITFFHQNWGAFDSAVFNLCTDLMFCAVILLMCLQFDIIAVRLRAAKDDPQELISCVQLHQTVLELGDQLESIFSPSILVNFLGSSVIICLVGFQATSQISAFDLFKFVLFLISSLVQVFLLCYYGNKLIEASSQIPYAAFQGEWYLADVRYRKSLLFLMARAGKWQKLTAMKFSVVSLASFTGILSTAFSYFTLLKTIYDPSDSK
AAEL006003	AaegOR10	MASILDCPIVSVNARVWRFWSFVLKHDAMRYISIIPVTVMTFFMFTDLCRSWGNIQELIIKAYFAVLYFNAVLRTLILVKDRKLYENFMQGISNVYFEISHIDDHKIQSLLKSYTVRARMLSISNLALGAIISTCFVVYPIFTGERGLPYGMFIPGLDSFRSPHYEIIYIVQVVLTFPGCCMYIPFTSFFASTTLFGLVQIKTLQRQLQTFKDNISSQDKEKVKTKVVKLIEDHKRIITYVSELNSLVTYICFVEFLSFGMMLCALLFLLNVIENHAQIVIVAAYIFMIISQIFAFYWHANEVREESMNLAEAAYSGPWVELDNSIKKKLLLIILRAQQPLEITVGNVYPMTLEMFQSLLNASYSYFTLLRRVYN
AALFPA_080165, AALF007898	AalbOR10	MESILNCPIVSVNARVWRFWSFVLKHDAMRYISIIPVTVMTFFMFLDLGHSWGDFQDVIIKGYFAVLYFNAVLRTLILVKDRKLYENFMEGISKFYFEISRIDDHQIQSLLRSYTARARMLSISNLALGAIISTCFTVYPMFTGVRGLPYGMYIPGVDGYQSPQYEIIYLVQVVLTFPGCCMYIPFTSFFVSTTLFGLVQIKTLQRQLQTFKDGIGSHGNKNANLQVIKLIQDHKRIIAYVSELNSLVTYICFVEFLSFGLMLCALLFLLNVIENHAQMVIVAAYIFMIISQIFAFYWHANEVREESMNIAEAAYSGPWVELDDSIKKKLLLIILRAQQPLEITVGNVYPMTLEMFQSLLNASYSYFTLLRRVYN
CQUJHB000274	CquiOR10	MTAAPILDCPIISVNVRVWHFWSFVLKHDAMRYISIIPVGVMNVFMFADLYRAWGNIDEVIINAYFAMIFFNAVLRTIFILCNRQDYEDFLQRIAEVYSEIAMIDDHVVQKLVRKFTKRARLLSKANLVLGAVISTCYVVYPLFTGTRSLPYGMFIPGVNNFKTPLYQVFFIGQAVLTFPGCCMYIPFTSFFATTTLFGLVQIQTLQRQLRTFKDEVVKENRALVESKLEKCIEDHKRIIRYVSDVNSLVTYICLIEFMSFGLMLCALLFLLNIIENPAQIIIVVAYIFMIISQIFTFYWHANELREESMGIAEAAYDAPWVELDDSMKKKLLLIIARAQQPLEITVGNVYAMTLEMFQSLLNASYSYFTLLRRVYN
AAEL011583	AaegOR11	MQLKDEWIQEDDVYDNPLLRLTINGLKYYGILLYKSQPFKKLNCFRGVCFTASMLAFNVTQYVDLYQVWGNIAEMTANAATTLLFTTTIVRILHFYWNRARFNNAIKVADEGVQHLLRFGNAPEKEIFWDNVKYMNRLTAAFWICALVTANTMCVYALVQYQSLKSMDSFNSTEPFDPPTILRSWYPTDNIVDSFATIYLIQLYIMYVGQLIVPCWHVFMVSLMLYARTALMALNYKLANLEQYAVSGMRSGRKIKCVVDPEEERCNVRKELIVECIQQQHKIFEYTRELEALTRGAMFMDFVVFSVLLCALLFEASSTNSFVQIFIDICYIMTMTAMLFLYYWHANEIHYQANLLSSSAFMNDWYNYPRSVNRHLITFICYSNKPLDMKAYIVSMSLD…
AALFPA_064092	AalbOR11a	MQLKDEWIQEDDVYDNPLLRLTINGLKYYGILLYKSQPFKKLNCFRGVCFTASMLAFNVTQYVNLYQVWGDISQMTANAATTLLFTTTIVRILHFYWNRARFNNAIKVADEGVQHLLRFGNAPEKAIFWDNVRYMNRLTAAFWICALVTANTMCVYSLVQYHSLKSMEPFNSTKPFDPPTILRSWYPTDNIMESFTTIYLIQLYIMYVGQLIVPCWHVFMVSLMLYARTSLMVLNYKLANLEMYAVSGLRSGRKLKLVKDPEEERCNERKELIVECIQQQHKIFEYTRELEALTRGAMFMDFVVFSVLLCALLFEASSTDSFVQIFIDICYIMTMTAILFLYYWHANEIHYHANLLSSSAFMNDWYNYPRSVNRHLITFICYSNKPLNMKAFIVSMSLD…
AALFPA_060890	AalbOR11b	MQLKDEWIQEDDVYDNPLLRLTINGLKYYGILLYKSQPFKKLNCFRGVCFTASMLAFNVTQYVNLYQVWGDISQMTANAATTLLFTTTIVRILHFYWNRARFNNAIKVADEGVQHLLRFGNAPEKAIFWDNVRYMNRLTAAFWICALVTANTMCVYSLVQYHSLKSMEPFNSTKPFDPPTILRSWYPTDNIMESFTTIYLIQLYIMYVGQLIVPCWHVFMVSLMLYARTSLMILNYKLANLEMYAVSGMRSGRKLKLVKDPEEERCNERKELIVECIQQQHKIFEYTRELEALTRGAMFMDFVVFSVLLCALLFEASSTDSFVQIFIDICYIMTMTAILFLYYWHANEIHYHANLLSSSAFMNDWYNYPRSVNRHLITSICYSNKPLNMKAFIVSMSLD…
CQUJHB004338	CquiOR11	MELKDEWIQEDDVYSNPLLRLTLNGLKYYGILLYKSQPLKKLNCFRGVCFTASMLAFNVTQYVDLVQVWGDIGEMTANAATTLLFTTIILRIFHFYWNRARFNNAIKFADEGVRHILDYGTPAEKAIFWDNVGYMKRLTAVFWICALVTANTMCVYALIEYCSVPEAERVEPPMILRSWYPGGHKEENFGAIYAVQLYIMYVGQLIVPCWHVFIVSLMVYVRAALTILNHKLRHLDAYVTSGMRSGRLIRELKDPEEERLNARRELIIECVQRQRKLHEYTDELESLIQGPVFLDFIVFSVLLCALLFEASVTDSAVQVFIDVCYIMTMTAILFLYYWHANEIQHQSDQLSKSAFANDWYNYPPKVNRNLLVLICYSIKPRIMKAFIVSMSLDTFIAIL…
AAEL008368	AaegOR13	MWQPLRKFLAPGPELLSFGLQMLRFIGLWGDRRQVVRYLLVLFSEFIFLIGPKALLGSDKEGFDSTARNIGELIFLVEVCISIGIFASRRASFERLIVVLENILRRKWPRNLQDEIYRFHRRMEFFARAYALYIGFLLFLYNCVPIGSTIVKLIRFDESERSDFMLVVELQFFWFDIRRNVVHYAIYMAFCFVAVSCSAYQSTLKGSVIVVVTQYGSKLFELISKRIDAMRSIERAADRDRELREIVKLHGMALEYVQHLESTISFVMINQIMNCIFIWCLMMFYVSTNFGPNAANVMLLFLVLMGEMVVYCLNGTALSEQAAGVGHAIYNYPWYKESVAMQKNMQLMIQRAQRPTGITAAKFYFVNIERLGLVTQASYSYYLILKNRF
AALFPA_046408, AALF017037	AalbOR13a	MWPRLRKFLAPEPELLSFGLQMLRFVGLWGDRRRIVRYLLVLLSELMFLIGPKALLGSGKEGIDSTVRNIAELIFLVEVCISIGIFASRRTSFERLMAILEEILRRKWPQDLQDEIDRFHRRMEFFARAYALYIGFLVVLFCCVPVGSTLVKLVRFDESERSDFMLVVELQFFWFDIRRNAFHYAIYMMFCLVAVSCSAYQSVLKGSIIVVVTQYGSKLFELISKRIEAMAKIPKQTDRDRELREIVKLHGLAMEYVHHLESTISFVMINQIMNCILIWCLMMFYVSTNFGPNAANVMLLFLVLMGEMVVYCLNGTALSEQAAGVSHAIYHYPWYTESVQMQKHMQLIIQRAQRPTGVTAAKFYYVNIERLGMVIQASYSYYLILKKRF
AALFPA_064397	AalbOR13b	MWPRLRKFLAPEPELLSFGLQMLRFVGLWGDRRRIVRYLLVLLSELMFLIGPKALLGSGKEGIDSTVRNIAELIFLVEVCISIGIFASRRTSFERLMAVLEEILRRKWPQDLQDEIDRFHRRMEFFARAYALYIGFLVVLFCCVPVGSTLVKLVRFDESERSDFMLVVELFFWFDIRRNAFHYAIYMMFCLVAVSCSAYQSVLKGSIIVVVTQYGSKLFELISKRIEAMAKIPKQTDRDRELREIVKLHSLAMEYVHHLESTISFVMINQIMNCILIWCLMMFYVSTNFGPNAANVMLLFLVLMGEMVVYCLNGTALSEQAAGVSHAIYHYPWYTESVQMQKHMQLIIQRAQRPTGVTAAKFYYVNIERLGMVIQASYSYYLILKKRF
CQUJHB000018	CquiOR37	MSPAIPPDLQVLKFPLRMLRFVGLWGDRRELVRYASVVLCMSVVLIIPKAALGSGKDGFDSFARNTAELIFFTEVCVSIGIFASRRGSFERLVEVLRETVLMYEDVELLGEIAAFNRKMERFSKSYAAWIGFWVVLYLGIPMIFTCVKVVFPGEGDRGDFMLIAELQFYWLDIRRNLLDYAIYLVFCSMAIFCSSYQSTLKGAVILVSIQYGTKLFELVAMSIDRLGNVKEEIARKNQLREIVNLHKLAFQYTKHLEDTVCFMMINQILNCILIWCLMMFYVSTNFGPNAVCVIILFAVLMGEMIAYCVNGSKLAETAAAVGHAVYRYPWYNEPTAMQKDMQLIIERAQKPTGITAAKFYFVNIERLGLVVQASYSYYLILKKRF
AAEL008448	AaegOR15	MKYFELTEPEAAMPLALRLLETYGLRGGKRKFLQFQVTILWELLMIVIPKIVFGYRSQDLVIRGLSELLFQLHIMIRISIFAWHRFKYESLIDIIRKVYRKTFSTGGDPTSKSIILKFNQMINKQSKGYFLYIMGCVSLFSVAPVVQSVIIFMANQSRNGTEKAEYVTMMEQEFYGLDIRGNFGHYAIYVALAGLAHYYSASFFAVTGVIIICGVRCTILTFKLINVRLSKLHELPKQDIRDELREIIDLHVDALRCIQLLEQIANLAMVIQIIDCVLIWISMILYMRNNLGVDAISLMVLFVALTGETYALCDLLTQLTSESLAVTRAIIDCQWYSLPLDVQKSLSFVLFRAQRKEGITAAKFFFMDIERFGSVAQTSYSIYVVLKDQL
AALFPA_076765, AALF010978	AalbOR15	MKYFELVEPEAVMPLALRLMETYGLRGGKRKFLQFQVTILWEFLTIVLPKIIFGYRSQDLVIRGLSELLFQLHIMIRISIFAWHRFKFEDLVAIIRRVYRKTFSPGADSKLKEIILDFNKMINKQSKGYFLYIMGCVSLFTVAPVVQSVVIFITHQGNNGTDKAEYVTMMEQEFYGLNIRGNFAHYVMYVGLAGLAHYYSASFFAVTGVVMICAVRCTILTFRLIIVRLSKLHELPKEDIRGELREIIDLHVDALRCIQLMEQIANLAMVIQIVDCVLIWISMILYMRNNLGVDAISLMVLFVALTGETYALCDLLTQLTSESLAVTRAIIDCQWYNLPLDVQKALSFILFRAQRNEGITAAKFFYMDIERFGNVAQTSYSIYVVLKDQL
CQUJHB006521	CquiOR1	MKFAPLQNRMAVMPFTLQYLRLFGLRGDRRNRVHFVLALLYRVLLLNFPKLAFGFRDRIDLVIRSISELLFQIHIDLRAVLFATKLREFEELAGLLRKVYNKVKTLDADSPERKIIEASNLGINRRSKSYALYVAIAVTVFFWVPVVQTTAIWLLNRGSNSTDRPEFVTMMELEFYGLDIRGNIWHYLVYASLSSVAHYYSAVYFALSGMVIFSCIKSIAALFELVSTRLATLHELSGKELREELADLVELHVNGLRCIELLENINNLAMMVQMVNCVLIWISMFLSISTNFTPEVVSLLVLLIVMTGETYVLCQLATELSHNLTVAESIHRSEWIQMPVDVQKGLAMMLQRAQKREGLTAAKFFYMDVERFGRVAQTSYSIFIVLKERI
AAEL027053-PA	AaegOr28	MVWIKADRSSSLEYDSFFRLPKIFGLLNGVVYNDEKPSSKWSKAKNVYFWISLMHSILVAVLELVYLAKSVEQNADFVFIMSLVPLVGHGILAIVKLSVQKYYHKEINSILISLKDIYPSTLDDNITKDYSKKILYMKLFVIFYLVTLIFFNIVPFAPVLHTYFTTGVFEKTLPFFIYYWYDWRRPILYELTFIEQIWVSTASVVANMNIDLMLCSLILQISMHFDVLSDRLSVLQHNDHKELTKCVERHSVLLDLCLRVENIFSRSMLASFLLSSVIICLTGFQVFAQDSINKAIPYATFLFLHMVDVYLLCYYGNLMMEKSLDVSNYAYESLWYLGNRPFQKSILIILERGQRAQTLTAMKFIVINLTCFKTILSTSFSYFTLLKVLNEPMD
AAEL013217	AaegOR31	MAPTQNGRDREKFLRVQLLCLALIGIKRHETVSSRTIFHVCFISMVIMDLATILFALEHANDIALVCDCLGPTFTAYLGIVKQYCLSAHRVELWNIIETLRRLKDYAGTSEIESIERNNKIDRFLATAYLMSASATGSLFIIAALAKGCYKLIFQNIIEWGFPLSLSFPFKTSHPIVFGVFFVWSSAAIYIVVFCSVSSDASFGGLASNVVVHFKLLQKRLQDATFADNDENLKQLIEYHSLLLNLSRKIMSSFRVIIINNLLVASVLLCVLGFQLVMFLGSTLMLIYLMYVTAIVIQITFFAYYGSLLSHESEEVSSSIYCSNWYEASPKTRRILLQCLMRAQVPVNTKAGFMVASLPTLRAILNSAGSYVALLLSFTDN
AALFPA_070001	AalbOR31a	MALPSPTPADGRRTTSQGKFLRVQLLCLALIGVQRLETVSSRAIFHVCFISMVIMDLATILFALEHANDIALVCDCLGPTFTAYLGIVKQYCLSAHRVELWNIIETLRRLKDYAQADEIVSIERNNKIDRILATAYLVSASATGSLFIFAALAKGFYKLIFQNSIEWGLPLSLSFPFNTSQPIIFALFFIWSSAAIYIVVFCSVSSDASFGGLASNVVVHFKLLQKRLQDTTFTDNDENLKYLIEYHSLLLGLSRKLMSSFRLIIINNLLVASVLLCVLGFQLVMFLGSTLMLIYFMYVTAIVIQITFFAYYGSLLSHESEAVGNAIYCSNWYEATPKTRRILLQCLMRAQVPVNTKAGFMVASLPTLRAILNSAGSYVALLLSFTD
AALF0A_067456	AalbOR31b	MALPSPTPADGRRTTSQGKFLRVQLLCLALIGVQRLETVSSRAIFHVCFISMVIMDLATILFALEHANDIALVCDCLGPTFTAYLGIVKQYCLSAHRVELWNIIETLRRLKDYADEIVSIERNNKIDRILATAYLVSASATGSLFIFAALAKGFYKLIFQNSIEWGLPLSLSFPFNTSQPIIFALFFIWSSAAIYIVVFCSVSSDASFGGLASNVVVHFKLLQKRLQDTTFTDNDENLKYLIEYHSLLLGLSRKLMSSFRLIIINNLLVASVLLCVLGFQLVMFLGSTLMLIYFMYVTAIVIQITFFAYYGSLLSHESEAVGNAIYCSNWYEATPKTRRILLQCLMRAQVPVNTKAGFMVASLPTLRAILNSAGSYVALLLSFTD
AALFPA_062046	AalbOR31c	MALPSSTPVDGRTTTAQGKFLRVQLLCLALIGVQRDETVSSRAIFHVCFISMVIMDLATILFALEHANDIALVCDCLGPTFTAYLGIVKQYCLSAHRVELWNIIETLRRLKDYAQADEIVSIERNNKIDRILATAYLVSASATGSLFIFAALAKGFYKLIFQNSIEWGLPLSLSFPFNTSQPIIFALFFIWSSAAIYIVVFCSVSSDASFGGLASNVVVHFKLLQKRLQDTTFTDNDENLKYLIEYHSLLLDLSQKLMSSFRVIIINNLLVASVLLCVLGFQLVMFLGSTLMLIYFMYVTAIVIQITFFAYYGSLLSHESEAVGNAIYCSNWYEATPKTRRILLQCLMRAQVPVNTKAGFMVASLPTLRAILNSAGSYVALLLSFTD
CQUJHB008764	CquiOR95	MATFTSKIAWTANDGNHRRGRSPDKEKDNFLRVQLFTMALNGIRKHETVSSRIYFYGCFLTMLIMDLAGVHFAYQNAGEILLVCDCLGPTFTCFLGVVKQYYLDVHREQLWYIIHELRKLKQNATVSDIEMIEKNNKIDQFLATAYFASSMGTGTIFIVEAILKGTYNYFIRNCIEWNLPIAISFPFDISHPAIFAFFFIWCSAATYMVVFSSVSSDAGFGGLASNLVVHFKILQNRFKDRRFEDDDQSLEDLIEYHTLVLKLSRRLMSSFRIIILNNLLVASVLLCVLGFEMVVYLGTSLMLLYITYITAIVIQIFFFSYYGSQLLYESAAVGDAIYCSNWYEATPKTRKLLLFCIKRAQVPVNTKVGIMVASLPTFRAIVNSAGSYVALLLSFTED
CQUJHB011798	CquiOR96	MATTTAKATSNPGTPRAAWVSDVGGRTIDDEENFLRVQLFSMALIGVQERETVPSRIYSYFCFYSLLIMDLSMVLFAVQHFGDMVLVCDCLGPGFTAYLGMVKQHYLSEQRKQLWEIIYALKKLKQIAKPDEIRSIERNNQIDRYLATAYLTSAVITGSHFIVTAIVKAVYSKVVHGKFVWQLPLLQSYPFDISHPLMFAVLFVWTSATIYMVVFGSVSSDAAFGGLASNLVVHFKFIQAGFRDRSFEDNDPSLKDLIEYHRHVLDLSRKLISAYRPIMLNNFIVASFLLCVLGFQLVLFMGSTMMFLYIVFVTAIVIQITFFSYYGSQLSHESALVGDAIYCSNWYETSPKTRRLLLQCLMRAQVPVNIRVGFIEASMPTFRAILNSAGSYVALLLSF…
AAEL010415	AaegOR55	MSASLKLCRWLGLWHDVNLDKPCWQTVFISFCLLFWYILPGCLYITRGERMLQYLLKSILEVFSMCVIVLRCVVHMINRKTVQNCFVELQDAISTFENSPYEDVRQMLRHLLKSADYLVKIYVSIVFIQASIYGLVPAILTTYRYCNSNETIQLPSAVMEAYVLFDHSTNYWIWLLVTIISLLVEYLLLGTFSSQECLFWNLLHHVSSLLKVVRLEIARLDQYTDPKQYTERLASIVSTHEVCYRCARSLEIVLSPLLAVLYCTCITQTCYLLFVISMIDDLVVIASMIFVLQYIVFLIFSFSMLGAELTEESALVSEAIYNSNWYMRMPAERRLLLFMKMRADRPVGITAAKFFYVNRSTFAEAMKTAFSFFTIMQQFYGE
AAEL017564	AaegOR71	MELSYHRSLPPELQIMPFQLRCMELIGLIGPKGRFYRFVLAFGWGTFVILLPKSVLGIGSSELDAIIKGFAELLFEGNLFIAVASLVPKLPLVKRLLHVLSEIFRQATHDKRDVKDHCYALICEQNSKIDKFCKFYFIYCCFGPFVFCIPAMVTSYVRYFGTTNNGTNANGSEHLRFELPMEQEFYWLPIRTNFACYHLFLTLSLSAYCVCSYMSVIKVSTLLIMIKYCSLVYRLVAIRIRELGKLPPGRKQDDTDEDERTKMVKVKEVVEMHEKALEATDLVEKVINIPIAMQFMACILFWCMTMVYVSTNINFNLFNVMVLFWLSLIETYGYSYLGTELSEDAKAVGHAVYDLPWYEDSAQLQRYYRLMIQRSQQNIGVTAAKFFIVGIEKFGKVVN…
AALF008906	AalbOR71	MELSHYRSLPSELQIMPFQLRCMELIGLAGPKGRFYRFVLAFGWGTFVILLPKSVLGIGSPRLDAIIKGFAELLFEGNLFIAVASLIPKLPLLKRLLHVLSEIFTQVTRDARSKDQCYELICEQNSKIDKFCKFYFIYCCFGPFVFCIPAMVTSYVRYFGGAGNGTDNADSNETEQLLFELPMEQEFYGLQIRTNFAHYHLFLAASLSAYCVCSYMSVIKVSTLLIMIKYSSLAYRLVAIRIRKLAELPASGQEQNFEEVTDGGDVLKMSMVKEVVDLHKKALEVTDLVEEIINIPIAMQFIACILFWCMTMFYVSTNINFNLFNVMVLFWLSLIETYGYSYLGTELTEEAKTVGQVIYELPWYEDSAQLQRYYRLMIQRTQQNTGVTAAKFFIVGIEK…
1 Gene Names Assigned By:
Matthews, Benjamin J et al. “Improved reference genome of Aedes aegypti informs arbovirus vector control.” Nature vol. 563,7732 (2018): 501-507. doi:10.1038/s41586-018-0692-z
Lombardo, Fabrizio et al. “Deciphering the olfactory repertoire of the tiger mosquito Aedes albopictus.” BMC genomics vol. 18,1 770. 11 Oct. 2017, doi:10.1186/s12864-017-4144-1
Pelletier, Julien, and Walter S Leal. “Characterization of olfactory genes in the antennae of the Southern house mosquito, Culex quinquefasciatus.” Journal of insect physiology vol. 57,7 (2011): 915-29. doi:10.1016/j.jinsphys.2011.04.003
Names assigned in this paper
