# Supplementary material for: Odorant receptors for floral- and plant-derived volatiles in the yellow fever mosquito, Aedes aegypti (Diptera: Culicidae)
Source: PLoS One. 2024 May 6;19(5):e0302496. doi: 10.1371/journal.pone.0302496 (PMC11073699; doi:10.1371/journal.pone.0302496)
Supplement: S5 File — (XLSX) [file pone.0302496.s005.xlsx]

## Sheet: Sheet1
Expression of Aedes aegypti odorant receptors (AaegOr) in adult head appendages.
Numbers represent transcripts per milllion (TPM) in non blood fed females and males. Data derived from Matthews et al., 2016.
AaegOr	Vectorbase ID	NCBI RefSeq ID	female ant	male ant	female palp	female prob	male rost
Orco	AAEL005776	NM_001358471	2545.39	385.17	985.58	35.74	80.6
Or2	AAEL005999	NM_001358323	17.69	11.46	0.13	0.87	0.49
Or4	AAEL015147	NM_001358193	87.02	34.32	0.31	18.42	8.66
Or6	AAEL017548	NM_001358467	5.33	6.55	0.07	5.77	2.62
Or8	AAEL012254	NM_001358457	0	0.02	387.66	0.23	25.67
Or9	AAEL006005	NM_001358324	0	0.04	0	0	0
Or10	AAEL006003	NM_001358339	20.97	11.5	0	0.43	0.47
Or11	AAEL011583	NM_001358172	146.06	36.98	0	2.47	0.24
Or13	AAEL008368	NM_001358180	20.89	3.75	0.04	0.55	0.27
Or14	AAEL008442	XM_001659191	6.67	3.61	0	1.57	1.02
Or15	AAEL008448	NM_001358181	6.72	3.25	0	3.97	2.2
Or16	AAEL007110	NM_001358156	13.66	8.39	1.33	0.66	0.94
Or21	AAEL017398	NM_001358176	0.39	0.07	0	0.01	0
Or22	AAEL021097	NM_001358157	4.58	2.86	0.14	0.21	0.14
Or23	AAEL001510	XM_001659507	15.58	6.94	0	0.17	0.04
Or24	AAEL017557	NM_001358149	2.22	0.76	0	0	0
Or25	AAEL003629	NM_001358150	2.75	1.03	0.02	0.01	0.01
Or26	AAEL010428	NM_001358164	10.18	3.25	0	0.01	0.02
Or27	AAEL010418	NM_001358165	15.72	6.7	0	0.03	0.16
Or28	AAEL027053	NM_001358166	3.98	3.38	0	0	0.01
Or29	AAEL022663	NM_001358147	27.66	30.37	0.2	0.13	0.23
Or30	AAEL010409	NM_001358183	15.59	2.8	0	0.16	0
Or31	AAEL013217	NM_001358160	18.97	10.41	0.24	1.03	0.51
Or33	AAEL017362	NM_001358189	2.68	1.63	0	0.11	0
Or34	AAEL003395	XM_021853348	0.29	0.2	0.4	0.13	0.19
Or36	AAEL016981	NM_001358146	14.06	1.54	0	0.01	0
Or38	AAEL005489	NM_001358107	45.16	9.74	0	0.99	0.28
Or40	AAEL005767	NM_001358154	0.3	0.17	0	0.22	0
Or41	AAEL003045	NM_001358194	5.06	3.96	0	0.04	0.01
Or42	AAEL000616	XM_021847325	1.72	1.24	0	0	0
Or43	AAEL017294	NM_001358185	0.9	0.54	0.02	0	0
Or44	AAEL006465	NM_001358200	4.05	1.85	0	0.08	0
Or45	AAEL000613	NM_001358162	5.81	3.37	0	0.13	0.01
Or47	AAEL017079	NM_001358202	51.44	17.81	0.25	19.68	11.42
Or48	AAEL020825	XM_021848026	0.48	0.47	0.17	0.08	0.08
Or50	AAEL010426	XM_001654504	8.09	4.08	0	0.01	0.07
Or51	AAEL018080	NR_152439	7.89	3.1	0	0.04	0.11
Or52	AAEL013507	NM_001358170	26.81	3.18	0	0.06	0
Or54	AAEL015286	NM_001358168	4.96	2.41	0	0.48	0.06
Or55	AAEL010415	NM_001358184	4.35	1.38	0.01	1.28	0.47
Or57	AAEL027258	XM_021838728	2.37	1.53	0.03	0.11	0.08
Or58	AAEL006202	XM_001657514	1.21	1.13	0.1	0.02	0.07
Or59	AAEL001342	NM_001358199	46.79	4.82	0	0	0
Or63	AAEL000628	NM_001358171	10.77	2.93	0	0	0.1
Or64	AAEL000614	XM_001649149	14.55	2.54	0	0.03	0.01
Or66	AAEL017227	NM_001358173	0.01	4.42	0	0	0
Or69	AAEL001221	NM_001358174	17.52	10.15	0	0.12	0
Or70	AAEL001224	NM_001358175	0.66	0.21	0	0	0
Or71	AAEL017564	NM_001358112	43.1	14.56	0.9	9.37	2.86
Or72	AAEL017129	NM_001358148	9.38	1.19	0	0.06	0.01
Or76	AAEL013418	NM_001358074	4.48	0.95	0	0	0
Or77	AAEL013422	NM_001358187	1.17	1.19	0.01	0	0
Or78	AAEL013423	NM_001358188	10.02	1.36	0	0.01	0
Or79	AAEL013420	NM_001358198	42.91	7.59	0	0.03	0.04
Or80	AAEL017221	NM_001358169	6.05	5.56	0.07	0.02	0
Or81	AAEL017305	NM_001358186	2.88	2.74	0.2	1.87	0.94
Or84	AAEL017043	NM_001358177	135.83	14.66	0	0.08	0
Or85	AAEL004218	NM_001358195	10.2	2.66	0	0	0
Or86	AAEL017246	NM_001358139	2.47	0.51	0	0.19	0.12
Or87	AAEL017347	XM_021853604	54.56	4.85	0.68	0.05	0.07
Or88	AAEL014197	NM_001358337	26.11	1.45	0.01	0.18	0
Or91	AAEL017149	NM_001358420	9.06	2.97	0.11	0	0.02
Or93	AAEL017296	NM_001358422	1.7	0.52	0.27	0	0
Or94	AAEL017201	NM_001358421	20.32	0.97	0	0.26	0.03
Or95	AAEL017495	XM_011494934	5.13	1.01	0.01	0.01	0
Or96	AAEL017427	NM_001358472	0.04	0.01	0	0	0
Or97	AAEL017000	XM_011495296	8.41	0.73	0	0	0
Or99	AAEL017236	NM_001358450	0.92	0.96	0	0	0.02
Or100	AAEL011409	NM_001358317	53.36	4.69	0.02	0.01	0.01
Or101	AAEL017050	NM_001358163	2.88	0.43	0	0	0
Or102	AAEL023017	NM_001358620	3.4	1.33	0	0	0.01
Or103	AAEL017505	NM_001358179	25.14	2.12	0	0.02	0.06
Or104	AAEL016966	NM_001358208	58.54	4.95	0.01	0.33	0.01
Or107	AAEL017316	NM_001358211	1	0.02	0	0	0.01
Or108	AAEL018070	XM_021848120	1.74	0.18	0	0	0
Or110	AAEL016983	NM_001358214	9.9	2.7	0	0	0
Or111	AAEL024663	NR_152438	57.81	7.04	0	0.09	0
Or112	AAEL026829	XM_021849002	26.63	2.37	0.06	0.12	0
Or113	AAEL017123	XM_021849003	98.24	7.82	0.02	0.12	0.01
Or114	AAEL017219	NM_001358621	0.98	0.63	0	0	0
Or115	AAEL017361	NM_001358378	8.05	0.94	0.06	0	0.01
Or116	AAEL025139	NM_001358419	5.32	0.72	0	0	0.01
Or117	AAEL017377	NM_001358424	1.17	0.17	0	0.03	0.01
Or118	AAEL018107	NM_001358528	3.04	0.87	0	0.07	0
Or119	AAEL017009	NM_001358423	1.94	1.46	0	0	0
Or121	AAEL017104	NM_001358473	8.18	1.47	0.02	0	0
Or122	AAEL013563	NM_001358470	11.86	1.54	0.14	0.01	0.02
Or123	AAEL017537	NM_001358474	2.22	0.1	0.01	0	0
Or125	AAEL013893	NM_001358475	6.46	2.01	0	0	0
Or132	AAEL010669	NR_152561	19.12	19.77	0.14	0.69	0.13
Or133	AAEL022696	NM_001358338	2.33	1.49	0.15	0.14	0.05
Legend
female ant - female antenna
male ant - male antenna
female palp- female maxillary palp
female prob - female proboscis
male rost - male rostrum
